# Supplementary material for: A Transcriptomics-Based Machine Learning Model Discriminating Mild Cognitive Impairment and the Prediction of Conversion to Alzheimer’s Disease
Source: Cells. 2024 Nov 19;13(22):1920. doi: 10.3390/cells13221920 (PMC11593234; doi:10.3390/cells13221920)
Supplement: Supplementary file 1 [file cells-13-01920-s001.zip]

Archive with 5 entries (5 files):
- cells-3261441-supplementarytable.xlsx
- Fig._S1a.svg
- Fig._S1b.svg
- Fig._S2.emf
- Fig._S3.docx
