# Supplementary material for: A Transcriptomics-Based Machine Learning Model Discriminating Mild Cognitive Impairment and the Prediction of Conversion to Alzheimer’s Disease
Source: Cells. 2024 Nov 19;13(22):1920. doi: 10.3390/cells13221920 (PMC11593234; doi:10.3390/cells13221920)
Supplement: Supplementary file 1 [file cells-13-01920-s001.zip › cells-3261441-supplementarytable.xlsx]

## Sheet: Cox_Results
Gene	Probe	β	Std. error	z	p value	HR (95% CI)
GPD1	11720473_at	1.02549	0.121331	8.45202	2.86303e-17	2.79 (2.20 - 3.54)
HAP1	11731552_a_at	0.921578	0.109617	8.40727	4.19682e-17	2.51 (2.03 - 3.12)
ITGAM	11732481_a_at	0.863551	0.118671	7.27687	3.41665e-13	2.37 (1.88 - 2.99)
CBS	11744287_x_at	0.776154	0.109621	7.08035	1.43787e-12	2.17 (1.75 - 2.69)
DIP2B	11717068_a_at	0.727808	0.105111	6.92417	4.38553e-12	2.07 (1.69 - 2.54)
HRH2	11740951_s_at	0.723407	0.10905	6.6337	3.27365e-11	2.06 (1.66 - 2.55)
LILRB3	11745488_s_at	0.705758	0.106772	6.60998	3.84373e-11	2.03 (1.64 - 2.50)
GPR68	11724423_a_at	0.642364	0.109398	5.87181	4.31066e-09	1.90 (1.53 - 2.36)
FBXL20	11729398_a_at	0.637703	0.10335	6.17029	6.81627e-10	1.89 (1.55 - 2.32)
SLC12A1	11728244_s_at	0.633571	0.10547	6.00713	1.88832e-09	1.88 (1.53 - 2.32)
NPPA	11757468_a_at	0.623021	0.105061	5.9301	3.02754e-09	1.86 (1.52 - 2.29)
TLR6	11737628_a_at	0.620873	0.107515	5.77477	7.70582e-09	1.86 (1.51 - 2.30)
CBS	11744835_s_at	0.617788	0.101443	6.08999	1.12915e-09	1.85 (1.52 - 2.26)
SLC12A1	11752597_a_at	0.61476	0.106713	5.76089	8.36692e-09	1.85 (1.50 - 2.28)
KCNB1	11732588_at	0.59148	0.111251	5.31665	1.05697e-07	1.81 (1.45 - 2.25)
CYP4F2	11727964_x_at	0.591253	0.108935	5.4276	5.71174e-08	1.81 (1.46 - 2.24)
RAB11FIP1	11761457_at	0.589883	0.100519	5.86835	4.40161e-09	1.80 (1.48 - 2.20)
DIO1	11729362_a_at	0.574607	0.102766	5.59138	2.25269e-08	1.78 (1.45 - 2.17)
SPTBN4	11734303_a_at	0.573873	0.105647	5.43197	5.5734e-08	1.78 (1.44 - 2.18)
CBS	11744286_s_at	0.568519	0.101173	5.61929	1.91742e-08	1.77 (1.45 - 2.15)
CSGALNACT1	11732525_a_at	0.56271	0.105475	5.33503	9.55288e-08	1.76 (1.43 - 2.16)
MTM1	11749427_a_at	0.560642	0.108627	5.16118	2.45402e-07	1.75 (1.42 - 2.17)
ACVRL1	11747260_a_at	0.53693	0.104612	5.1326	2.85763e-07	1.71 (1.39 - 2.10)
RNF152	11732769_at	0.537147	0.101752	5.27899	1.29897e-07	1.71 (1.40 - 2.09)
ADIPOQ	11734559_x_at	0.522433	0.100887	5.1784	2.23802e-07	1.69 (1.38 - 2.05)
CAV1	11715584_a_at	0.524563	0.107856	4.86357	1.15288e-06	1.69 (1.37 - 2.09)
DPYSL5	11739423_at	0.518468	0.108947	4.75891	1.94645e-06	1.68 (1.36 - 2.08)
PPY	11730869_s_at	0.511637	0.104663	4.88842	1.01649e-06	1.67 (1.36 - 2.05)
CHDH	11739355_at	0.513659	0.104385	4.9208	8.61908e-07	1.67 (1.36 - 2.05)
WDR1	11745608_a_at	0.500228	0.107793	4.64062	3.4736e-06	1.65 (1.34 - 2.04)
HRH2	11740950_at	0.497855	0.0996554	4.99576	5.86034e-07	1.65 (1.35 - 2.00)
ENSA	11743265_a_at	0.488958	0.10583	4.62023	3.83307e-06	1.63 (1.33 - 2.01)
SYT2	11755675_a_at	0.48633	0.106648	4.56015	5.1118e-06	1.63 (1.32 - 2.00)
TRPM2	11747037_a_at	0.480142	0.102238	4.69633	2.64874e-06	1.62 (1.32 - 1.97)
SPTBN4	11747100_a_at	0.475226	0.104485	4.54829	5.40837e-06	1.61 (1.31 - 1.97)
CPT1C	11763516_a_at	0.473522	0.107193	4.41747	9.98622e-06	1.61 (1.30 - 1.98)
STX3	11719534_a_at	0.47291	0.0996771	4.74442	2.09106e-06	1.60 (1.32 - 1.95)
HOXB3	11749189_s_at	0.465504	0.100571	4.6286	3.68147e-06	1.59 (1.31 - 1.94)
CYP1B1	11720410_s_at	0.440745	0.0998467	4.41422	1.01373e-05	1.55 (1.28 - 1.89)
CBS	11745019_a_at	0.434825	0.097113	4.47751	7.55185e-06	1.54 (1.28 - 1.87)
PENK	11720425_a_at	0.42947	0.107675	3.9886	6.64655e-05	1.54 (1.24 - 1.90)
HIF1A	11749123_a_at	0.425447	0.10302	4.12976	3.63138e-05	1.53 (1.25 - 1.87)
EPHB1	11763796_at	0.416097	0.106635	3.90208	9.53684e-05	1.52 (1.23 - 1.87)
CCND1	11721256_a_at	0.416272	0.105095	3.96092	7.46619e-05	1.52 (1.23 - 1.86)
SEMA6B	11752310_x_at	0.416192	0.0988799	4.20907	2.56424e-05	1.52 (1.25 - 1.84)
EVC	11733786_at	0.410258	0.102632	3.99735	6.40545e-05	1.51 (1.23 - 1.84)
NEFL	11725928_s_at	0.403134	0.124576	3.23605	0.00121195	1.50 (1.17 - 1.91)
FTO	11748888_a_at	0.397834	0.104059	3.82317	0.000131748	1.49 (1.21 - 1.83)
SLC18A2	11734588_a_at	0.384689	0.104711	3.67383	0.000238945	1.47 (1.20 - 1.80)
MC3R	11730680_at	0.376622	0.10438	3.60819	0.000308345	1.46 (1.19 - 1.79)
CYP4F2	11749758_s_at	0.375315	0.102653	3.65617	0.00025601	1.46 (1.19 - 1.78)
UBE2J2	11729616_a_at	0.376617	0.103493	3.63905	0.000273644	1.46 (1.19 - 1.79)
CYP4F2	11733296_s_at	0.368139	0.101091	3.64166	0.000270883	1.45 (1.19 - 1.76)
APPL2	11750420_a_at	0.357116	0.101337	3.52405	0.000425003	1.43 (1.17 - 1.74)
AACS	11749474_a_at	0.356134	0.0997797	3.5692	0.000358075	1.43 (1.17 - 1.74)
FER1L5	11735609_a_at	0.347307	0.103109	3.36835	0.0007562	1.42 (1.16 - 1.73)
FOXO4	11726865_a_at	0.34358	0.101196	3.39519	0.000685807	1.41 (1.16 - 1.72)
SLC12A1	11750832_a_at	0.343395	0.0992445	3.46009	0.000539987	1.41 (1.16 - 1.71)
SYT6	11732645_at	0.338161	0.100798	3.35485	0.000794093	1.40 (1.15 - 1.71)
CR1	11762183_at	0.338848	0.0990544	3.42083	0.0006243	1.40 (1.16 - 1.70)
EPHB1	11755617_s_at	0.331417	0.106123	3.12293	0.00179057	1.39 (1.13 - 1.72)
MCTP2	11747018_x_at	0.319651	0.10364	3.08424	0.00204076	1.38 (1.12 - 1.69)
PRKAB1	11751635_a_at	0.320164	0.105536	3.03368	0.00241587	1.38 (1.12 - 1.69)
CDK5	11751815_a_at	0.324786	0.102837	3.15827	0.00158707	1.38 (1.13 - 1.69)
LPL	11718972_at	0.319174	0.0953102	3.34879	0.000811653	1.38 (1.14 - 1.66)
PPFIA3	11755792_s_at	0.323942	0.100744	3.21551	0.00130214	1.38 (1.13 - 1.68)
HEY1	11718201_at	0.32329	0.0993187	3.25508	0.00113362	1.38 (1.14 - 1.68)
AACS	11720792_a_at	0.318717	0.10267	3.1043	0.00190729	1.38 (1.12 - 1.68)
VNN1	11758361_s_at	0.314263	0.105677	2.9738	0.00294141	1.37 (1.11 - 1.68)
LEP	11735095_at	0.310275	0.104269	2.97571	0.00292314	1.36 (1.11 - 1.67)
EXOC6	11755493_a_at	0.308002	0.102379	3.00845	0.00262582	1.36 (1.11 - 1.66)
RALB	11715945_a_at	0.305768	0.097835	3.12534	0.00177599	1.36 (1.12 - 1.64)
TLR6	11737629_s_at	0.30975	0.104409	2.9667	0.00301012	1.36 (1.11 - 1.67)
CAV1	11745715_a_at	0.304498	0.101899	2.98824	0.00280587	1.36 (1.11 - 1.66)
SYP	11725034_at	0.296912	0.102631	2.89301	0.00381574	1.35 (1.10 - 1.65)
SEMA6C	11752030_s_at	0.289088	0.106685	2.70975	0.00673342	1.34 (1.08 - 1.65)
LPL	11718974_at	0.281202	0.101718	2.76451	0.00570076	1.32 (1.09 - 1.62)
HSD17B1	11746120_s_at	0.276722	0.107262	2.57987	0.00988376	1.32 (1.07 - 1.63)
PAX8	11724661_x_at	0.28101	0.0975559	2.88051	0.00397037	1.32 (1.09 - 1.60)
TRPM2	11746072_a_at	0.272985	0.0962934	2.83493	0.00458364	1.31 (1.09 - 1.59)
EXOC7	11756454_a_at	0.264745	0.0989073	2.6767	0.0074352	1.30 (1.07 - 1.58)
VNN1	11729842_at	0.26605	0.105621	2.51892	0.0117715	1.30 (1.06 - 1.60)
PPIA	11759881_at	0.24731	0.0990443	2.49696	0.0125263	1.28 (1.05 - 1.55)
LILRB3	11762685_x_at	0.243025	0.0974639	2.49348	0.0126496	1.28 (1.05 - 1.54)
KCNE1	11731273_a_at	0.235002	0.0994582	2.36282	0.0181366	1.26 (1.04 - 1.54)
HEY1	11750209_a_at	0.227177	0.0972047	2.3371	0.0194339	1.26 (1.04 - 1.52)
NCOR2	11718070_x_at	0.233946	0.107657	2.17306	0.0297757	1.26 (1.02 - 1.56)
CDK5	11754938_a_at	0.226704	0.0996073	2.27598	0.0228472	1.25 (1.03 - 1.52)
VNN1	11729845_at	0.219468	0.099864	2.19767	0.0279727	1.25 (1.02 - 1.51)
NCOR2	11718069_a_at	0.221786	0.100246	2.21242	0.0269376	1.25 (1.03 - 1.52)
DIO1	11729360_a_at	0.214428	0.0990329	2.16522	0.0303706	1.24 (1.02 - 1.50)
STX3	11747878_a_at	0.20367	0.105349	1.9333	0.0531997	1.23 (1.00 - 1.51)
ECM1	11753835_x_at	0.208532	0.103984	2.00542	0.0449184	1.23 (1.00 - 1.51)
MCTP2	11745530_at	0.191159	0.104053	1.83713	0.0661905	1.21 (0.99 - 1.48)
NBR1	11735119_x_at	0.18394	0.107719	1.70759	0.0877131	1.20 (0.97 - 1.48)
EPHB1	11763797_s_at	0.180947	0.100712	1.79668	0.0723857	1.20 (0.98 - 1.46)
NBR1	11760863_at	0.178071	0.101774	1.74967	0.0801752	1.19 (0.98 - 1.46)
VNN1	11729843_s_at	0.174426	0.104393	1.67085	0.0947511	1.19 (0.97 - 1.46)
PIK3C2A	11722895_a_at	0.169853	0.103661	1.63855	0.101308	1.19 (0.97 - 1.45)
CTNS	11733926_a_at	0.167027	0.102192	1.63445	0.102164	1.18 (0.97 - 1.44)
PTGS2	11724036_a_at	0.162268	0.0972272	1.66896	0.0951257	1.18 (0.97 - 1.42)
CAV1	11757013_x_at	0.161931	0.103449	1.56532	0.117508	1.18 (0.96 - 1.44)
CTNS	11749063_a_at	0.152702	0.106121	1.43894	0.150169	1.16 (0.95 - 1.43)
CTNS	11729462_a_at	0.136034	0.0980838	1.38692	0.165466	1.15 (0.95 - 1.39)
NBR1	11738519_x_at	0.139353	0.103448	1.34709	0.177952	1.15 (0.94 - 1.41)
SDF4	11715619_x_at	0.138455	0.102107	1.35597	0.175107	1.15 (0.94 - 1.40)
PI16	11761832_a_at	0.138699	0.100507	1.37999	0.167591	1.15 (0.94 - 1.40)
HOXB3	11758251_s_at	0.131168	0.104005	1.26116	0.20725	1.14 (0.93 - 1.40)
HOXA5	11726125_at	0.134855	0.103395	1.30426	0.192144	1.14 (0.93 - 1.40)
ZFP36L2	11715818_at	0.121014	0.0972181	1.24477	0.213217	1.13 (0.93 - 1.37)
SLC12A1	11728243_a_at	0.124544	0.0998933	1.24677	0.212483	1.13 (0.93 - 1.38)
ITGAM	11732480_s_at	0.115113	0.100806	1.14192	0.253486	1.12 (0.92 - 1.37)
SEC13	11759936_at	0.0981231	0.0989429	0.991714	0.321337	1.10 (0.91 - 1.34)
TPO	11740522_a_at	0.0840966	0.100938	0.833149	0.404761	1.09 (0.89 - 1.33)
ADAMTS12	11741341_a_at	0.0825536	0.0995887	0.828946	0.407135	1.09 (0.89 - 1.32)
PLOD3	11758519_s_at	0.067201	0.0985544	0.681867	0.495323	1.07 (0.88 - 1.30)
FTCD	11731938_a_at	0.0563936	0.0998031	0.565049	0.572041	1.06 (0.87 - 1.29)
DIP2B	11717069_at	0.0584642	0.0963494	0.606793	0.543988	1.06 (0.88 - 1.28)
SPTBN4	11734304_a_at	-0.231054	0.09798	-2.35817	0.0183653	0.79 (0.66 - 0.96)
SPTBN4	11740795_at	-0.236657	0.0996986	-2.37373	0.0176096	0.79 (0.65 - 0.96)
DIO1	11753737_a_at	-0.230502	0.101323	-2.27492	0.0229106	0.79 (0.65 - 0.97)
CCND1	11721257_at	-0.253005	0.0959314	-2.63736	0.00835549	0.78 (0.64 - 0.94)
SYP	11747728_a_at	-0.368549	0.101331	-3.63708	0.000275743	0.69 (0.57 - 0.84)
